# Supplementary material for: Effect of micro-algae Schizochytrium sp. supplementation in plant diet on reproduction of female rainbow trout (Oncorhynchus mykiss): maternal programming impact of progeny
Source: J Anim Sci Biotechnol. 2022 Mar 10;13:33. doi: 10.1186/s40104-022-00680-9 (PMC8908652; doi:10.1186/s40104-022-00680-9)
Supplement: Supplementary file 1 — Additional file 1: Table S1. Main fatty acid (% of total FA) of progeny diets (C and MA). [file 40104_2022_680_MOESM1_ESM.xlsx]

## Sheet: Feuil1
Genes	abbreviation	Forward primer	Reverse primer
acetylcoA carboxylase alpha	ACA-α	TGGAGCTCTACGCAGACAGA	CTCCGGTGTACCAAGCTGTT
ATP cytrate lyase	ACLY	GCTTTTGCCACGGTGGTCTC	GCTTCCGCTACGCCAATGTC
fatty acid synthase	FAS	TGATCTGAAGGCCCGTGTCA	GGGTGACGTTGCCGTGGTAT
carnitine palmitoyl transferase 1	CPT1	CGTTAGCAATGCCTCACAGA	AACGGAACAGGTAGCGCTAT
acylcoA oxidase	ACOX	ACCTCCTCAGCCAACTACAC	CCTTAGCCACTCTCCTCTCG
hydroxyacylcoA dehydrogenase	HADH	TTATCATGGACGGCTGGGTT	CAGCTCGTGTTGATTCTGGG
3-hydroxy-3-methylglutaryl-CoA synthase 1	HMGCS	AGTGGCAAAGAGAGGGTGTG	TTCTGGTTGGAGACGAGGAG
3-hydroxy-3-methylglutaryl-CoA reductase-a	HMGCRA	GGAGGTGATCGTAGGCACTG	GGCTATGCACCGTGTGATGG
3-hydroxy-3-methylglutaryl-CoA reductase-b	HMGCRB	GTGTTGTTTCGGCTGCATGT	GCCATAACACGGGCAAAGTG
Lanosterol 14-alpha demethylase- a	CYP51a	TAAGAGACACTGAGCGCAAACA	TTATGAGAGCCAGCCCTATGAG
Lanosterol 14-alpha demethylase- b	CYP51b	CCTGGTCGATGGCTACTTCC	TGCTCTTCTGGGTGTAACCT
7-dehydrocholesterol reductase-a	DHCR7a	ACTGCCAGCTTTGTGCTCTA	ACCCATGGCAACTAACTGCT
7-dehydrocholesterol reductase-b	DHCR7b	AGTTGGCGTTGGTCAAGTAAC	TTCATGTAACGCTGGGCTGA
Sterol regulatory element-binding protein 1	SREPB1	AACGAGGTTGGAGGTATCAATG	ACCGAATCTTTCCAGAGCGT
ATP-binding cassette sub-family A member 1-like	ABCA1	CACCGACATGGAGACAGAAA	GACAGATGGAAGGGGATGAA
ATP binding cassette subfamily G member 5	ABCG5	GATACCAGGGTTCCAGAGCA	CCAGAAACAGAGGGACCAGA
ATP binding cassette subfamily G member 8	ABCG8	AGCAAGTGTGTACTCGTCAGA	GAAACGAACCCTTCTGCTTGTC
oxysterols receptor LXR-alpha	LXRα	CAGAGTCAGGACCCCCAGAA	GTTGAGGTCTTCAGCAGCGC
cholesterol 7 alpha hydroxylase a	CYP7a	ACGTCCGAGTGGCTAAAGAG	GGTCAAAGTGGAGCATCTGG
acetylcoA carboxylase	ACC	TGAGGGCGTTTTCACTATCC	CTCGATCTCCCTCTCCACT
Acyl-CoA desaturase (delta-9 desaturase )	SCDBE	TGTCAGTGGTGCTGATGTGC	CAGGTAGCGTTCAGTACCAGG
Elongation of very long chain fatty acids protein 2	ELOVL2	GTCTGCAATCGTCGTCCCTT	GGCGACTGGACTTGATGGATT
Elongation of very long chain fatty acids protein 5a	ELOVL5a	CTCTACAATCTGGCCCTCACTC	TTGGTATCTGTTTCTCCCGCA
Elongation of very long chain fatty acids protein 5c	ELOVL5c	TGGTGAGCCTGCATTTCCAT	CACGAAGACCCTGAGATTGGA
Fatty acid desaturase 2a	FADS2a	GGCAGTATTTGGAGAGATGCG	AGTTGTTCTGGCTGATAGAGTGT
Fatty acid desaturase 2b	FADS2b	CAAACTGCGGCCAAACCAGA	AGTGGACCTAAACCATGCCAG
Fatty acid desaturase 2c	FADS2c	TGGATAGATGATGAGACGGGTG	CCAACTGAAACACACAACATTTCC
