# Supplementary material for: Effect of micro-algae Schizochytrium sp. supplementation in plant diet on reproduction of female rainbow trout (Oncorhynchus mykiss): maternal programming impact of progeny
Source: J Anim Sci Biotechnol. 2022 Mar 10;13:33. doi: 10.1186/s40104-022-00680-9 (PMC8908652; doi:10.1186/s40104-022-00680-9)
Supplement: Supplementary file 2 — Additional file 2: Table S2. Sequences of primer pairs used for gene expression analysis by qRT-PCR. [file 40104_2022_680_MOESM2_ESM.xlsx]

## Sheet: Feuil1
		CO		MAO			Statistical results
Gene name	Gene name abbreviation	CB-fed female	MAB-fed female	CB-fed female	MAB-fed female		Maternal Origin	Progeny Diet	MO x PD
acetylcoA carboxylase alpha	ACA-α	10.58 ± 12.14	6.71 ± 4.85	22.84 ± 28.98	36.87 ± 29.37		n.s	n.s	n.s
ATP cytrate lyase	ACLY	43.38 ± 10.01	57.71 ± 25.32	42.19 ± 12.79	36.32 ± 13.62		n.s	*	n.s
fatty acid synthase	FAS	19.11 ± 7.31	27.36 ±14.59	18.86 ± 13.08	17.85 ± 4.84		n.s	n.s	n.s
carnitine palmitoyl transferase 1	CPT1	46.97 ± 18.62	66.61 ± 19.95	43.33 ± 8.81	51.67 ± 13.83		**	n.s	n.s
acylcoA oxidase	ACOX	43.40 ± 10.34	54.80 ± 27.28	45.60 ± 9.17	46.20 ± 8.35		n.s	n.s	n.s
hydroxyacylcoA dehydrogenase	HADH	26.41 ± 6.64	31.60 ± 13.71	23.45 ± 3.66	25.19 ± 4.61		n.s	n.s	n.s
3-hydroxy-3-methylglutaryl-CoA synthase 1	HMGCS	25.35 ± 13.25	34.25 ± 18.28	20.79 ± 11.46	26.70 ± 10.84		n.s	n.s	n.s
3-hydroxy-3-methylglutaryl-CoA reductase-a	HMGCRa	18.38 ± 7.62	33.38 ± 27.45	33.17 ± 20.58	39.21 ± 19.14		n.s	*	n.s
3-hydroxy-3-methylglutaryl-CoA reductase-b	HMGCRb	42.13 ± 11.58	61.42 ± 27.59	36.28 ± 9.23	30.87 ± 7.95		n.s	*	*
Lanosterol 14-alpha demethylase-a	CYP51a	10.22 ± 4.75	26.33 ± 27.65	11.18 ± 5.83	16.57 ± 8.18		*	n.s	n.s
Lanosterol 14-alpha demethylase-b	CYP51b	27.73 ± 12.10	41.25 ± 28.74	33.71 ± 15.49	45.23 ± 17.42		*	n.s	n.s
7-dehydrocholesterol reductase-b	DHCR7a	40.65 ± 12.04	49.85 ± 30.15	47.02 ± 9.32	54.08 ± 13.55		n.s	n.s	n.s
7-dehydrocholesterol reductase-a	DHCR7b	16.18 ± 8.97	34.68 ± 36.92	18.70 ± 7.74	26.20 ± 9.83		*	n.s	n.s
Sterol regulatory element-binding protein 1	SREPB1	39.51 ± 14.76	49.31 ± 28.72	26.46 ± 7.11	25.59 ± 9.33		n.s	**	n.s
ATP-binding cassette sub-family A member 1-like	ABCA1	34.84 ± 11.99	58.49 ± 27.32	37.50 ± 9.86	35.16 ± 9.50		n.s	*	n.s
ATP binding cassette subfamily G member 5	ABCG5	20.15 ± 3.37	30.65 ± 13.11	26.14 ± 5.17	24.81 ± 5.30		*	n.s	n.s
ATP binding cassette subfamily G member 8	ABCG8	37.29 ± 12.64	42.67 ± 29.16	28.46 ± 7.53	23.38 ± 5.61		n.s	*	n.s
oxysterols receptor LXR-alpha	LXRα	35.36 ± 9.48	51.85 ± 29.06	44.28 ± 8.35	36.80 ± 6.73		n.s	n.s	*
cholesterol 7 alpha hydroxylase a	CYP7a	60.87 ± 19.58	62.75 ± 29.06	53.56 ± 12.03	60.60 ± 11.21		n.s	n.s	n.s
acetylcoA carboxylase	ACC	41.93 ± 12.58	56.72 ± 25.99	42.42 ± 13.43	35.61 ± 13.05		n.s	n.s	n.s
Acyl-CoA desaturase (delta-9 desaturase )	SCDBE	28.92 ± 19.71	40.99 ± 31.45	7.64 ± 3.39	24.68 ± 18.79		*	**	n.s
Elongation of very long chain fatty acids protein 2	ELOVL2	35.34 ± 12.55	52.54 ± 32.38	38.14 ± 11.69	50.38 ± 10.61		*	n.s	n.s
Elongation of very long chain fatty acids protein 5a	ELOVL5a	36.17 ± 10.54	53.99 ± 31.25	54.82 ± 13.14	50.36 ± 11.45		n.s	n.s	n.s
Elongation of very long chain fatty acids protein 5b	ELOVL5c	31.99 ± 14.64	38.47 ± 29.42	35.57 ± 9.37	30.99 ± 12.87		n.s	n.s	n.s
Fatty acid desaturase 2a	FADS2a	21.86 ± 11.01	33.88 ± 25.98	27.31 ± 12.04	47.60 ± 8.53		*	n.s	n.s
Fatty acid desaturase 2b	FADS2b	25.09 ± 11.62	34.98 ± 28.79	19.70 ± 14.05	32.50 ± 16.19		*	n.s	n.s
Fatty acid desaturase 2c	FADS2c	29.37 ± 12.29	35.85 ± 28.11	38.33 ± 10.92	32.25 ± 17.06		n.s	n.s	n.s
